# Supplementary material for: Antimicrobial Resistance of Staphylococcus aureus Isolated between 2017 and 2022 from Infections at a Tertiary Care Hospital in Romania
Source: Antibiotics (Basel). 2023 May 28;12(6):974. doi: 10.3390/antibiotics12060974 (PMC10294969; doi:10.3390/antibiotics12060974)
Supplement: Supplementary file 1 [file antibiotics-12-00974-s001.zip]

Archive with 1 entries (1 files):
- antibiotics-2383002-supplementary.pdf
